# Supplementary material for: Graphene Oxide/Polyethyleneimine-Modified Cation Exchange Membrane for Efficient Selective Recovery of Ammonia Nitrogen from Wastewater
Source: Membranes (Basel). 2023 Aug 10;13(8):726. doi: 10.3390/membranes13080726 (PMC10456636; doi:10.3390/membranes13080726)
Supplement: Supplementary file 1 [file membranes-13-00726-s001.zip]

Archive with 1 entries (1 files):
- membranes-2534064-supplementary.pdf
